# Supplementary material for: Streptoglycerides E–H, Unsaturated Polyketides from the Marine-Derived Bacterium Streptomyces specialis and Their Anti-Inflammatory Activity
Source: Mar Drugs. 2022 Jan 1;20(1):44. doi: 10.3390/md20010044 (PMC8781396; doi:10.3390/md20010044)
Supplement: Supplementary file 1 [file marinedrugs-20-00044-s001.zip]

Archive with 1 entries (1 files):
- marinedrugs-1522455-supplementary.pdf
